# Supplementary material for: Profile of esophageal squamous cell carcinoma mutations in Brazilian patients
Source: Sci Rep. 2021 Oct 18;11:20596. doi: 10.1038/s41598-021-00208-7 (PMC8523676; doi:10.1038/s41598-021-00208-7)
Supplement: Supplementary file 1 — Supplementary Information. [file 41598_2021_208_MOESM1_ESM.xlsx]

## Sheet: Supp.T1
Table S1 - List of alterations found on NGS, excluding silent alteration.
Sample ID	Genome Position	Gene	Coding DNA Position	Protein Postion	Consequence	Transcript ID	CGI Driver Statement	Existing variantion
ES83	chr3:52442567	BAP1	c.178C>T	p.Arg60Ter	Nonsense_Mutation	ENST00000460680	predicted driver: tier 1	COSM110721
ES74	chr7:140501294	BRAF	c.778C>T	p.Arg260Cys	Missense_Mutation	ENST00000288602	predicted driver: tier 1
ES74	chr17:37681013	CDK12	c.3182C>T	p.Pro1061Leu	Missense_Mutation	ENST00000447079	predicted driver: tier 2
ES08	chr9:21971028	CDKN2A	c.330G>A	p.Trp110Ter	Nonsense_Mutation	ENST00000498124	known in: CANCER	rs121913389,COSM12547,COSM126615,COSM126616,COSM1598222
ES26	chr9:21971186	CDKN2A	c.172C>T	p.Arg58Ter	Nonsense_Mutation	ENST00000498124	known in: CANCER	rs121913387,COSM12473,COSM99730,COSM99731,COSM1624870
ES87	chr9:21970974	CDKN2A	c.384delG	p.Tyr129ThrfsTer17	Frame_Shift_Del	ENST00000498124	predicted driver: tier 1
ES80	chrX:41198321	DDX3X	c.136C>T	p.Arg46Ter	Nonsense_Mutation	ENST00000399959	predicted driver: tier 1
ES25	chr17:37881000	ERBB2	c.2329G>T	p.Val777Leu	Missense_Mutation	ENST00000269571	known in: BRCA	rs121913471,COSM14062
ES40	chr4:153247289	FBXW7	c.1511_1513delTCC	p.Val504_Arg505delinsGly	In_Frame_Del	ENST00000281708	predicted driver: tier 1
ES40	chr4:153247292	FBXW7	c.1510G>A	p.Val504Ile	Missense_Mutation	ENST00000281708	predicted driver: tier 1	COSM27055
ES80	chr4:55599348	KIT	c.2474T>G	p.Val825Gly	Missense_Mutation	ENST00000288135	predicted driver: tier 2
ES08	chr12:25398285	KRAS	c.34G>A	p.Gly12Ser	Missense_Mutation	ENST00000256078	known in: COREAD;NSCLC;THCA	rs121913530,COSM517,COSM1152506
ES52	chr2:48033994	MSH6	c.4078T>A	p.Leu1360Ile	Missense_Mutation	ENST00000234420	predicted driver: tier 1
ES10	chr17:29663849	NF1	c.6344C>T	p.Pro2115Leu	Missense_Mutation	ENST00000358273	predicted driver: tier 1
ES10	chr2:178098810	NFE2L2	c.235G>A	p.Glu79Lys	Missense_Mutation	ENST00000397062	predicted driver: tier 1	COSM132851
ES13	chr2:178098950	NFE2L2	c.95T>G	p.Val32Gly	Missense_Mutation	ENST00000397062	predicted driver: tier 1	COSM132846
ES40	chr2:178098944	NFE2L2	c.101G>A	p.Arg34Gln	Missense_Mutation	ENST00000397062	predicted driver: tier 1	COSM132849
ES74	chr2:178098957	NFE2L2	c.88C>T	p.Leu30Phe	Missense_Mutation	ENST00000397062	predicted driver: tier 1	COSM132854
ES86	chr2:178098944	NFE2L2	c.101G>A	p.Arg34Gln	Missense_Mutation	ENST00000397062	predicted driver: tier 1	COSM132849
ES05	chr9:139404343	NOTCH1	c.2810_2811insG	p.Phe937LeufsTer7	Frame_Shift_Ins	ENST00000277541	predicted driver: tier 2
ES12	chr9:139413245	NOTCH1	c.897C>G	p.Cys299Trp	Missense_Mutation	ENST00000277541	predicted driver: tier 2
ES44	chr9:139402525	NOTCH1	c.3392G>T	p.Cys1131Phe	Missense_Mutation	ENST00000277541	predicted driver: tier 1
ES50	chr9:139399795	NOTCH1	c.4553G>T	p.Gly1518Val	Missense_Mutation	ENST00000277541	predicted driver: tier 2
ES50	chr9:139407931	NOTCH1	c.2266G>A	p.Glu756Lys	Missense_Mutation	ENST00000277541	predicted driver: tier 2
ES82	chr9:139438553	NOTCH1	c.62-6_63delGCCTAGGC		Splice_Site	ENST00000277541	predicted driver: tier 2
ES48	chr10:104854168	NT5C2	c.858C>G	p.Ile286Met	Missense_Mutation	ENST00000343289	predicted driver: tier 2
ES48	chr16:23646980	PALB2	c.886dupA	p.Met296AsnfsTer7	Frame_Shift_Ins	ENST00000261584	predicted driver: tier 1
ES17	chr3:178936091	PIK3CA	c.1633G>A	p.Glu545Lys	Missense_Mutation	ENST00000263967	known in: OV;NSCLC;BRCA;COREAD	rs104886003,COSM763,COSM125370
ES74	chr3:178936082	PIK3CA	c.1624G>A	p.Glu542Lys	Missense_Mutation	ENST00000263967	known in: OV;NSCLC;BRCA;COREAD	rs121913273,COSM760,COSM125369
ES48	chr9:98218581	PTCH1	c.3283G>T	p.Glu1095Ter	Nonsense_Mutation	ENST00000331920	predicted driver: tier 1
ES12	chr10:89717708	PTEN	c.733C>T	p.Gln245Ter	Nonsense_Mutation	ENST00000371953	known in: CANCER-PR	COSM5159
ES70	chr10:89624229	PTEN	c.3G>A	p.Met1?	Translation_Start_Site	ENST00000371953	predicted driver: tier 1
ES86	chr10:89711893	PTEN	c.511C>A	p.Gln171Lys	Missense_Mutation	ENST00000371953	predicted driver: tier 1	COSM685103
ES05	chr13:48951122	RB1	c.1287dupA	p.Phe430IlefsTer3	Frame_Shift_Ins	ENST00000267163	predicted driver: tier 1
ES50	chr13:48878175	RB1	c.131_132dupTC	p.Val45SerfsTer21	Frame_Shift_Ins	ENST00000267163	predicted driver: tier 1
ES74	chr13:48941741	RB1	c.1049+2T>G		Splice_Site	ENST00000267163	predicted driver: tier 1
ES69	chr10:43622132	RET	c.3149G>A	p.Arg1050Gln	Missense_Mutation	ENST00000355710	predicted driver: tier 1	rs200956659
ES08	chr17:40474450	STAT3	c.1951G>A	p.Ala651Thr	Missense_Mutation	ENST00000264657	predicted driver: tier 2
ES82	chr5:1282580	TERT	c.1733A>G	p.Lys578Arg	Missense_Mutation	ENST00000310581	predicted driver: tier 2
ES01	chr17:7577547	TP53	c.734G>T	p.Gly245Val	Missense_Mutation	ENST00000269305	predicted driver: tier 1	rs121912656,TP53_g.13371G>T,COSM11196,COSM131475,COSM131476,COSM3717638,COSM1646856,COSM131477
ES03	chr17:7577539	TP53	c.742C>T	p.Arg248Trp	Missense_Mutation	ENST00000269305	known in: AML;CANCER-PR	rs121912651,TP53_g.13379C>T,COSM10656,COSM120007,COSM120005,COSM3388183,COSM1640831,COSM120006
ES04	chr17:7578265	TP53	c.584T>A	p.Ile195Asn	Missense_Mutation	ENST00000269305	predicted driver: tier 1	TP53_g.12653T>A,COSM44877,COSM1738250,COSM1738252,COSM1738254,COSM3403267,COSM1738251,COSM1738253
ES05	chr17:7578257	TP53	c.592G>T	p.Glu198Ter	Nonsense_Mutation	ENST00000269305	predicted driver: tier 1	TP53_g.12661G>T,COSM44241,COSM118013,COSM118010,COSM118011,COSM3522696,COSM1750370,COSM118012
ES07	chr17:7578176	TP53	c.672+1G>A		Splice_Site	ENST00000269305	known in: CANCER-PR	TP53_g.12742G>A,COSM6906,COSM119013,COSM119011,COSM3388194,COSM2744696,COSM119012
ES08	chr17:7579311	TP53	c.375+1G>A		Splice_Site	ENST00000269305	known in: CANCER-PR	TP53_g.11607G>A,COSM45304,COSM437619,COSM437620,COSM3675533,COSM2744975
ES09	chr17:7577153	TP53	c.785G>T	p.Gly262Val	Missense_Mutation	ENST00000269305	predicted driver: tier 1	TP53_g.13765G>T,COSM11198,COSM216411,COSM3787442,COSM1646802
ES12	chr17:7574018	TP53	c.1009C>T	p.Arg337Cys	Missense_Mutation	ENST00000269305	known in: CANCER-PR	rs587782529,TP53_g.16900C>T,COSM11071,COSM117591
ES13	chr17:7579368	TP53	c.319T>G	p.Tyr107Asp	Missense_Mutation	ENST00000269305	predicted driver: tier 1	TP53_g.11550T>G,COSM46103,COSM220766,COSM220765,COSM4070065,COSM4070064
ES16	chr17:7578271	TP53	c.578A>G	p.His193Arg	Missense_Mutation	ENST00000269305	known in: CANCER-PR	TP53_g.12647A>G,COSM10742,COSM308307,COSM308306,COSM308308,COSM3820719,COSM1740322,COSM308309
ES17	chr17:7578190	TP53	c.659A>G	p.Tyr220Cys	Missense_Mutation	ENST00000269305	known in: AML;CANCER-PR	rs121912666,TP53_g.12728A>G,COSM10758,COSM99720,COSM99718,COSM3355993,COSM1644277,COSM99719
ES19	chr17:7578176	TP53	c.672+1G>T	NA	Splice_Site	ENST00000269305	known in: CANCER-PR	TP53_g.12742G>T,COSM13586,COSM118941,COSM118939,COSM3723947,COSM1638407,COSM118940
ES24	chr17:7577120	TP53	c.818G>T	p.Arg273Leu	Missense_Mutation	ENST00000269305	predicted driver: tier 1	rs28934576,TP53_g.13798G>T,COSM10779,COSM318169,COSM3675521,COSM1640828
ES26	chr17:7578388	TP53	c.542G>C	p.Arg181Pro	Missense_Mutation	ENST00000269305	known in: CANCER-PR	TP53_g.12530G>C,COSM45046,COSM99661,COSM99658,COSM99659,COSM99660
ES33	chr17:7579355	TP53	c.332T>A	p.Leu111Gln	Missense_Mutation	ENST00000269305	predicted driver: tier 1	TP53_g.11563T>A,COSM44630,COSM707860,COSM707861,COSM4070063,COSM1646885
ES40	chr17:7578524	TP53	c.406C>T	p.Gln136Ter	Nonsense_Mutation	ENST00000269305	known in: CANCER-PR	TP53_g.12394C>T,COSM11166,COSM126985,COSM126986,COSM126988,COSM3735153,COSM1736060,COSM126987
ES41	chr17:7578217	TP53	c.631dupA	p.Thr211AsnfsTer5	Frame_Shift_Ins	ENST00000269305	predicted driver: tier 1
ES44	chr17:7577561	TP53	c.720T>G	p.Ser240Arg	Missense_Mutation	ENST00000269305	predicted driver: tier 1	TP53_g.13357T>G,COSM43684,COSM1386625,COSM1386626,COSM1386627
ES48	chr17:7578268	TP53	c.581T>A	p.Leu194His	Missense_Mutation	ENST00000269305	predicted driver: tier 1	TP53_g.12650T>A,COSM43623,COSM169019,COSM169018,COSM169020,COSM169021
ES50	chr17:7574003	TP53	c.1024C>T	p.Arg342Ter	Nonsense_Mutation	ENST00000269305	known in: CANCER-PR	rs730882029,TP53_g.16915C>T,COSM11073,COSM99721
ES50	chr17:7578190	TP53	c.659A>G	p.Tyr220Cys	Missense_Mutation	ENST00000269305	known in: AML;CANCER-PR	rs121912666,TP53_g.12728A>G,COSM10758,COSM99720,COSM99718,COSM3355993,COSM1644277,COSM99719
ES52	chr17:7577058	TP53	c.880G>T	p.Glu294Ter	Nonsense_Mutation	ENST00000269305	known in: CANCER-PR	TP53_g.13860G>T,COSM10856,COSM126981,COSM3388169,COSM2744501
ES53	chr17:7578394	TP53	c.536A>G	p.His179Arg	Missense_Mutation	ENST00000269305	predicted driver: tier 1	TP53_g.12524A>G,COSM10889,COSM214223,COSM214222,COSM214224,COSM3396280,COSM1645241,COSM214225
ES53	chr17:7579377	TP53	c.310C>T	p.Gln104Ter	Nonsense_Mutation	ENST00000269305	predicted driver: tier 1	TP53_g.11541C>T,COSM10886,COSM308172,COSM308171,COSM3727867,COSM2745029
ES59	chr17:7578402	TP53	c.528C>A	p.Cys176Ter	Nonsense_Mutation	ENST00000269305	predicted driver: tier 1	TP53_g.12516C>A,COSM43734,COSM179823,COSM179822,COSM179824,COSM179825
ES61	chr17:7578535	TP53	c.395A>T	p.Lys132Met	Missense_Mutation	ENST00000269305	predicted driver: tier 1	TP53_g.12383A>T,COSM43592
ES62	chr17:7576852	TP53	c.993+1G>A		Splice_Site	ENST00000269305	predicted driver: tier 1	TP53_g.14066G>A,COSM44295,COSM165065,COSM4151771,COSM4151770
ES64	chr17:7578493	TP53	c.437G>A	p.Trp146Ter	Nonsense_Mutation	ENST00000269305	known in: CANCER-PR	TP53_g.12425G>A,COSM43609,COSM1158445,COSM1158446,COSM1158448,COSM3378359,COSM1640860,COSM1158447
ES69	chr17:7578448	TP53	c.482C>A	p.Ala161Asp	Missense_Mutation	ENST00000269305	predicted driver: tier 1	TP53_g.12470C>A,COSM11323,COSM318160,COSM318159,COSM318161,COSM318162
ES70	chr17:7579327	TP53	c.360G>T	p.Lys120Asn	Missense_Mutation	ENST00000269305	predicted driver: tier 1	TP53_g.11591G>T,COSM27173,COSM2744987,COSM2744989,COSM3937615,COSM2744988
ES71	chr17:7577099	TP53	c.839G>T	p.Arg280Ile	Missense_Mutation	ENST00000269305	predicted driver: tier 1	rs121912660,TP53_g.13819G>T,COSM11287,COSM562340,COSM3723939,COSM1646813
ES72	chr17:7577120	TP53	c.818G>T	p.Arg273Leu	Missense_Mutation	ENST00000269305	predicted driver: tier 1	rs28934576,TP53_g.13798G>T,COSM10779,COSM318169,COSM3675521,COSM1640828
ES74	chr17:7577545	TP53	c.736A>G	p.Met246Val	Missense_Mutation	ENST00000269305	known in: CANCER-PR	rs483352695,TP53_g.13373A>G,COSM43555,COSM251430,COSM251429,COSM3958808,COSM1726382,COSM251431
ES74	chr17:7578474	TP53	c.455dupC	p.Pro153AlafsTer28	Frame_Shift_Ins	ENST00000269305	known in: CANCER-PR	rs730882019,COSM13158,COSM1386821,COSM1386822,COSM1386824,COSM1386823
ES78	chr17:7577539	TP53	c.742C>T	p.Arg248Trp	Missense_Mutation	ENST00000269305	known in: AML;CANCER-PR	rs121912651,TP53_g.13379C>T,COSM10656,COSM120007,COSM120005,COSM3388183,COSM1640831,COSM120006
ES79	chr17:7577124	TP53	c.814G>A	p.Val272Met	Missense_Mutation	ENST00000269305	predicted driver: tier 1	rs121912657,TP53_g.13794G>A,COSM10891,COSM99950,COSM3388172,COSM1645249
ES80	chr17:7578239	TP53	c.610G>T	p.Glu204Ter	Nonsense_Mutation	ENST00000269305	predicted driver: tier 1	TP53_g.12679G>T,COSM10804,COSM165087,COSM165086,COSM165088,COSM3362449,COSM1679501,COSM165089
ES82	chr17:7578271	TP53	c.578A>G	p.His193Arg	Missense_Mutation	ENST00000269305	known in: CANCER-PR	TP53_g.12647A>G,COSM10742,COSM308307,COSM308306,COSM308308,COSM3820719,COSM1740322,COSM308309
ES83	chr17:7577120	TP53	c.818G>A	p.Arg273His	Missense_Mutation	ENST00000269305	known in: AML;CANCER-PR;THCA	rs28934576,TP53_g.13798G>A,COSM10660,COSM99729,COSM3356963,COSM1645335
ES83	chr17:7577124	TP53	c.814G>T	p.Val272Leu	Missense_Mutation	ENST00000269305	known in: CANCER-PR	rs121912657,TP53_g.13794G>T,COSM10859,COSM212313,COSM3773300,COSM2744536
ES86	chr17:7577516	TP53	c.764dupT	p.Thr256HisfsTer8	Frame_Shift_Ins	ENST00000269305	predicted driver: tier 1
ES86	chr17:7579366	TP53	c.321C>G	p.Tyr107Ter	Nonsense_Mutation	ENST00000269305	predicted driver: tier 1	TP53_g.11552C>G,COSM11448
ES88	chr17:7578394	TP53	c.536A>G	p.His179Arg	Missense_Mutation	ENST00000269305	predicted driver: tier 1	TP53_g.12524A>G,COSM10889,COSM214223,COSM214222,COSM214224,COSM3396280,COSM1645241,COSM214225
ES90	chr17:7577105	TP53	c.833C>T	p.Pro278Leu	Missense_Mutation	ENST00000269305	predicted driver: tier 1	TP53_g.13813C>T,COSM10863,COSM129831,COSM3378341,COSM1646812
ES16	chr16:2124337	TSC2	c.2492C>T	p.Thr831Met	Missense_Mutation	ENST00000219476	predicted driver: tier 1	rs774380711
